# Supplementary material for: Nutrition and Healthy Ageing in Asia: A Systematic Review
Source: Nutrients. 2023 Jul 14;15(14):3153. doi: 10.3390/nu15143153 (PMC10383719; doi:10.3390/nu15143153)
Supplement: Supplementary file 1 [file nutrients-15-03153-s001.zip]

Archive with 1 entries (1 files):
- nutrients-2479625-supplementary.pdf
